# Supplementary material for: Response of Anthocyanin Accumulation in Pepper (Capsicum annuum) Fruit to Light Days
Source: Int J Mol Sci. 2022 Jul 29;23(15):8357. doi: 10.3390/ijms23158357 (PMC9369206; doi:10.3390/ijms23158357)
Supplement: Supplementary file 1 [file ijms-23-08357-s001.zip]

Archive with 4 entries (4 files):
- Table S1. Species and content of flavonoids in different treatments of purple pepper fruit.xls
- Table S2. 305 genes with differential expression of significance in the brown module.xls
- Table S3. List of co-expression network gene details with 107839364-centered genes.xls
- Table S4. The primers information for qRT-PCR of genes related to anthocyanin synthesis.xls
