# Supplementary material for: Response of Anthocyanin Accumulation in Pepper (Capsicum annuum) Fruit to Light Days
Source: Int J Mol Sci. 2022 Jul 29;23(15):8357. doi: 10.3390/ijms23158357 (PMC9369206; doi:10.3390/ijms23158357)
Supplement: Supplementary file 1 [file ijms-23-08357-s001.zip › Table S1. Species and content of flavonoids in different treatments of purple pepper fruit.xls]

## Sheet: Sheet1
Table S1. Species and content of flavonoids in different treatments of purple pepper fruit
Index	ML21	BD21	MD21	AL21	AD21	BL21
Fla_kaempferol-3-O-rut	9.0833	0.3433	0.4767	16.3667	0.4343	3.7033
Del-3-O-rut	7.35	0.58	0.573	10.23	0.566	5.6933
Del-3-O-glu	6.93	2.0367	1.8733	17.1333	1.15	10.3533
Pet-3-O-(coumaryl)-glu	4.5267	2.6433	2.54	4.7733	2.6	4.01
Pet-3-O-(6-O-malonyl)-glu	2.0333	1.9167	2.3467	1.1633	1.3667	1.3667
Fla_rutin	17.3333	8.31	2.2767	10.8033	1.37	48.1667
Fla_naringenin-7-O-glu	13.8667	4.5867	1.0057	12.3667	0.27	16.4
Fla_quercetin-glu	108.333	47.5333	15.5667	379.333	4.44	139
Pet-3-O-glu	1.56	1.35	1.57	0.754	0.6927	1.34
Pet-3-O-rut	1.1	0.6193	0.603	1.7633	N/A	0.9843
Del-3-O-(coumaryl)-glu	1.07	0.775	0.9747	0.9123	0.772	0.8123
Pet-3-O-sam	0.953	0.9287	0.8043	0.803	0.774	0.998
Cya-3-O-(coumaryl)-glu	0.9137	0.599	0.5977	1.1367	0.596	0.6737
Del-3-O-(6-O-malonyl)-glu	0.669	0.692	0.6417	0.6207	0.596	0.758
Mal-3-O-rut	0.6417	0.6353	0.5997	0.7177	N/A	0.6397
Fla_dihydromyricetin	0.6363	0.6073	N/A	0.753	N/A	1.5333
Cya-3-O-rut	0.629	0.595	N/A	0.6373	0.596	0.6567
Mal-3-O-(6-O-malonyl)-glu	0.6257	0.666	0.617	0.6107	0.6113	0.627
Del-3-O-5-O-(6-O-coumaryl)-diglu	0.6243	0.6073	0.643	0.6587	0.6067	N/A
Pet-3-O-ara	0.6177	0.624	0.6123	0.6113	0.6227	0.603
Pel-3-O-gal	0.6103	0.702	0.6097	0.6213	0.6033	0.6557
Del-3-rut-5-glu	0.6	0.591	0.5917	0.6033	N/A	0.603
Del-3-O-(6-O-malonyl)-glu-glu	0.5987	0.599	0.5957	0.6	0.59	0.5977
Pet-3-O-sop	0.598	0.5853	0.597	0.6047	0.594	0.583
Peo-3-O-rut	0.5913	N/A	N/A	0.606	N/A	0.587
Peo-3-O-(6-O-malonyl)-glu	0.5893	0.5847	0.5857	0.5923	0.5847	0.5823
Peo-3-O-sam	0.5893	0.5847	0.5877	0.593	0.5873	0.5843
Cya-3-(6-caf-sop)-5-glu	0.5873	0.5833	0.5857	0.5893	0.5833	0.5803
Del-3-O-rha	0.5833	N/A	N/A	0.626	N/A	0.6357
Fla_afzelin	0.4043	0.3003	0.194	0.4887	0.1333	0.432
Fla_naringenin	0.257	0.1847	N/A	0.4927	N/A	0.236
Cya-3-O-glu	0.0467	0.0178	0.0444	0.0368	0.115	0.0473
Cya-3-O-(6-O-malonyl)-glu	0.0073	0.0051	0.0042	0.0033	0.0043	0.0125
Cya-3-O-5-O-(6-O-coumaryl)-diglu	N/A	0.5833	N/A	N/A	N/A	0.5803
Del-3,5-O-diglu	N/A	N/A	N/A	N/A	N/A	0.7467
Del-3-O-gal	N/A	0.6227	N/A	N/A	N/A	N/A
Del-3-O-sam	N/A	N/A	N/A	0.5867	N/A	N/A
Fla_dihydrokaempferol	N/A	N/A	N/A	0.296	N/A	N/A
