# Supplementary material for: Response of Anthocyanin Accumulation in Pepper (Capsicum annuum) Fruit to Light Days
Source: Int J Mol Sci. 2022 Jul 29;23(15):8357. doi: 10.3390/ijms23158357 (PMC9369206; doi:10.3390/ijms23158357)
Supplement: Supplementary file 1 [file ijms-23-08357-s001.zip › Table S2. 305 genes with differential expression of significance in the brown module.xls]

## Sheet: Sheet1
Table S2. 305 genes with differential expression of significance in the brown module
ID	BL21vsBD21_pvalue	BL21vsBD21_padj	gene_description	tf_family
107843538	3.11078e-22	2.69543e-19	WRKY transcription factor 44-like	WRKY
107843524	9.93041e-20	7.41767e-17	WRKY transcription factor 44-like	WRKY
107861697	6.96912e-61	5.03217e-57	anthocyanidin 3-O-glucosyltransferase	UDPGT
107843659	1.88356e-44	4.53353e-41	anthocyanidin 3-O-glucosyltransferase-like	UDPGT
107851825	5.96004e-24	6.14792e-21	crocetin glucosyltransferase%2C chloroplastic	UDPGT
107853170	4.04589e-12	1.9476e-09	limonoid UDP-glucosyltransferase-like%2C transcript variant X1	UDPGT
107860487	0.000910737	0.0462023	UDP-glycosyltransferase 708D1-like	UDPGT
107840062	0.000536501	0.0306641	2-carboxy-1%2C4-naphthoquinone phytyltransferase%2C chloroplastic%2C transcript variant X3	UbiA
107842693	0.000781204	0.0408755	chlorophyll synthase%2C chloroplastic	UbiA
107870097	0.000402636	0.0248487	probable acetyl-CoA acetyltransferase%2C cytosolic 2	Thiolase_N
107854231	1.27398e-07	3.49328e-05	tetraspanin-8	Tetraspannin
107861833	3.78009e-11	1.63769e-08	homeobox-leucine zipper protein GLABRA 2	START
107870982	0.000370335	0.0232527	probable inactive shikimate kinase like 2%2C chloroplastic	SKI
107848269	0.000770355	0.0408755	ribulose-1%2C5 bisphosphate carboxylase/oxygenase large subunit N-methyltransferase%2C chloroplastic	SET
107860456	1.56811e-08	5.2259e-06	glycine-rich RNA-binding protein 3%2C mitochondrial-like	RRM_1
107846169	1.26626e-05	0.00181654	33 kDa ribonucleoprotein%2C chloroplastic-like	RRM_1
107867475	0.000171105	0.0138301	RNA-binding protein 24-B-like	RRM_1
107843345	0.000192045	0.0149643	29 kDa ribonucleoprotein B%2C chloroplastic-like	RRM_1
107870808	0.000533096	0.0305501	28 kDa ribonucleoprotein%2C chloroplastic	RRM_1
107845732	2.38179e-07	6.14218e-05	30S ribosomal protein S10%2C chloroplastic	Ribosomal_S10
107839432	1.21083e-05	0.00174859	probable ribose-5-phosphate isomerase 3%2C chloroplastic	Rib_5-P_isom_A
107876561	0.000123384	0.0112048	rhodanese-like domain-containing protein 11%2C chloroplastic	Rhodanese
107862446	0.000829975	0.0424031	pyridoxine/pyridoxamine 5'-phosphate oxidase 1%2C chloroplastic-like	Pyridox_oxidase
107860633	0.000382783	0.0238958	peptidyl-prolyl cis-trans isomerase CYP38%2C chloroplastic	Pro_isomerase
107876821	0.00058086	0.0325131	photosynthetic NDH subunit of lumenal location 5%2C chloroplastic	Pro_isomerase
107868301	0.00103131	0.0494255	pentatricopeptide repeat-containing protein At2g42920%2C chloroplastic-like	PPR
107873060	1.47289e-10	6.13571e-08	acyl carrier protein 1%2C chloroplastic-like	PP-binding
107865868	6.97555e-07	0.000159792	acyl carrier protein 1%2C chloroplastic-like	PP-binding
107859769	2.10037e-06	0.000399107	probable protein phosphatase 2C 47%2C transcript variant X2	PP2C
107859541	1.68813e-05	0.00227975	PF07714:Protein tyrosine kinase|PF01657:Salt stress response/antifungal	Pkinase_Tyr
107867332	3.46489e-05	0.0040353	CBL-interacting serine/threonine-protein kinase 8%2C transcript variant X1	Pkinase
107860656	0.000890409	0.0453836	shaggy-related protein kinase epsilon	Pkinase
107862915	0.000415622	0.0252191	uncharacterized sugar kinase slr0537-like	PfkB
107863581	0.000151692	0.0128861	carboxyl-terminal-processing peptidase 3%2C chloroplastic%2C transcript variant X2	Peptidase_S41
107850333	2.58269e-07	6.58191e-05	low-temperature-induced cysteine proteinase-like	Peptidase_C1
107871107	0.000103282	0.00998792	peptide deformylase 1A%2C chloroplastic%2C transcript variant X2	Pep_deformylase
107862334	1.43786e-07	3.89336e-05	flavonoid 3'-monooxygenase	p450
107850957	0.00028926	0.019829	protein LUTEIN DEFICIENT 5%2C chloroplastic	p450
107848667	6.76845e-52	2.29851e-48	flavonoid 3'%2C5'-hydroxylase 2	p450
107875407	1.51555e-14	9.1194e-12	trans-cinnamate 4-monooxygenase-like	p450
107875406	8.6506e-09	3.07195e-06	trans-cinnamate 4-monooxygenase	p450
107864472	1.72617e-07	4.56002e-05	geraniol 8-hydroxylase-like%2C transcript variant X1	p450
107854668	0.000237316	0.0169661	PF00067:Cytochrome P450	p450
107843608	0.000770063	0.0408755	carotene epsilon-monooxygenase%2C chloroplastic	p450
107870068	0.000360135	0.0228472	putative disease resistance protein RGA4%2C transcript variant X1	NB-ARC
107854406	0.000419073	0.0252868	K(+) efflux antiporter 3%2C chloroplastic%2C transcript variant X2	Na_H_Exchanger
107840959	6.37095e-05	0.00700324	transcription factor MYB1R1	Myb_DNA-binding
107871101	3.76046e-06	0.000656928	peroxisomal nicotinamide adenine dinucleotide carrier	Mito_carr
107842667	0.000792484	0.0411673	thylakoid ADP%2CATP carrier protein%2C chloroplastic-like	Mito_carr
107842785	6.02829e-10	2.41824e-07	probable anion transporter 3%2C chloroplastic	MFS_1
107839198	0.00047315	0.0278516	ascorbate transporter%2C chloroplastic	MFS_1
107854924	0.000998042	0.048366	probable anion transporter 6%2C chloroplastic	MFS_1
107863229	3.43747e-28	4.13681e-25	protein DETOXIFICATION 35-like%2C transcript variant X2	MatE
107863234	1.02319e-05	0.00153822	protein DETOXIFICATION 35-like%2C transcript variant X2	MatE
107844661	0.00012967	0.011512	protein DETOXIFICATION 25-like	MatE
107867422	0.00018029	0.0143292	protein DETOXIFICATION 27-like	MatE
107860070	6.45067e-20	4.99051e-17	probably inactive leucine-rich repeat receptor-like protein kinase At2g25790	LRRNT_2
107845404	2.87009e-07	7.2293e-05	50S ribosomal protein L24%2C chloroplastic	KOW
107846977	1.69606e-05	0.00227975	potassium transporter 4-like%2C transcript variant X1	K_trans
107870967	4.72895e-06	0.000806602	lysine-specific demethylase JMJ706-like	JmjC
107838829	0.000123624	0.0112048	potassium channel KAT3-like%2C transcript variant X1	Ion_trans
107871259	0.000303436	0.0203955	dihydroxy-acid dehydratase%2C chloroplastic-like	ILVD_EDD
107839862	0.000776497	0.0408755	stromal 70 kDa heat shock-related protein%2C chloroplastic	HSP70
107841354	0.000923925	0.0464363	neurogenic protein mastermind	HMA
107842687	8.77824e-72	9.50772e-68	truncated basic helix-loop-helix protein A%2C transcript variant X4	HLH
107865400	5.05068e-05	0.0057583	transcription factor EGL1	HLH
107864591	0.000133512	0.0117091	transcription factor bHLH104	HLH
107864659	0.000329802	0.0215836	endonuclease III homolog 1%2C chloroplastic-like	HhH-GPD
107862021	0.000168659	0.0136835	proline--tRNA ligase%2C cytoplasmic-like	HGTP_anticodon
107851280	5.52557e-05	0.00616984	ATP-dependent RNA helicase DEAH11%2C chloroplastic-like%2C transcript variant X1	Helicase_C
107847506	0.00038961	0.0241826	heat shock protein 90-5%2C chloroplastic	HATPase_c
107875887	0.000798959	0.041229	elongation factor TuB%2C chloroplastic	GTP_EFTU
107861273	3.0176e-53	1.30735e-49	glutathione S-transferase F11	GST_C
107864929	8.32925e-07	0.000180428	probable phospholipid hydroperoxide glutathione peroxidase	GSHPx
107839025	7.81562e-07	0.000174538	putative lactoylglutathione lyase%2C transcript variant X2	Glyoxalase
107863974	9.60477e-08	2.77412e-05	probable indole-3-pyruvate monooxygenase YUCCA10%2C transcript variant X2	FMO-like
107866772	1.63335e-05	0.00222526	peptidyl-prolyl cis-trans isomerase FKBP18%2C chloroplastic	FKBP_C
107870121	5.93538e-05	0.00659345	peptidyl-prolyl cis-trans isomerase FKBP16-3%2C chloroplastic	FKBP_C
107851342	0.000615825	0.0340306	photosynthetic NDH subunit of lumenal location 4%2C chloroplastic%2C transcript variant X3	FKBP_C
107855971	0.00093891	0.0468633	peptidyl-prolyl cis-trans isomerase FKBP20-2%2C chloroplastic%2C transcript variant X2	FKBP_C
107848846	0.000984145	0.0481158	peptidyl-prolyl cis-trans isomerase FKBP13%2C chloroplastic	FKBP_C
107875889	9.05618e-05	0.00912442	uncharacterized LOC107875889	FHA
107857365	2.33649e-13	1.23447e-10	photosynthetic NDH subunit of subcomplex B 3%2C chloroplastic	Fer2
107873782	2.26622e-18	1.58357e-15	F-box/kelch-repeat protein At3g24760	F-box
107854571	8.19983e-05	0.00845832	NADH--cytochrome b5 reductase 1%2C transcript variant X1	FAD_binding_6
107851284	1.21857e-07	3.42814e-05	fumarylacetoacetase-like%2C transcript variant X2	FAA_hydrolase
107873029	5.37027e-12	2.52893e-09	3-phosphoshikimate 1-carboxyvinyltransferase 1%2C chloroplastic	EPSP_synthase
107860031	4.11587e-19	2.97194e-16	dihydroflavonol-4-reductase	Epimerase
107852117	4.4777e-39	8.083e-36	UDP-D-apiose/UDP-D-xylose synthase 2-like	Epimerase
107848858	3.4113e-06	0.000605701	uncharacterized protein At1g32220%2C chloroplastic	Epimerase
107870786	5.17903e-06	0.000856399	cinnamoyl-CoA reductase 2-like	Epimerase
107871028	0.000188526	0.0147965	uncharacterized protein At1g32220%2C chloroplastic%2C transcript variant X2	Epimerase
107875757	0.000220039	0.0166079	chloroplast stem-loop binding protein of 41 kDa b%2C chloroplastic	Epimerase
107842699	0.000909134	0.0462023	chloroplast stem-loop binding protein of 41 kDa a%2C chloroplastic	Epimerase
107872143	4.93435e-07	0.000117459	uncharacterized transporter C405.03c-like%2C transcript variant X4	DUF6
107864066	2.11445e-05	0.00270196	dnaJ homolog subfamily B member 7-like	DnaJ
107866679	0.00022777	0.0166159	ATP-dependent Clp protease ATP-binding subunit CLPT2%2C chloroplastic-like	Clp_N
107871256	1.42777e-29	1.81932e-26	chalcone synthase 2	Chal_sti_synt_N
107864266	1.03508e-07	2.95026e-05	chalcone synthase 1B	Chal_sti_synt_N
107859787	5.09023e-06	0.00084819	catalase isozyme 1	Catalase
107850244	3.12962e-05	0.00376633	acetyl-CoA carboxylase 1	Carboxyl_trans
107858644	0.00014152	0.0122624	ADP-ribosylation factor-like protein 8A%2C transcript variant X2	Arf
107862932	7.42756e-52	2.29851e-48	4-coumarate--CoA ligase 2-like	AMP-binding
107862691	9.54873e-06	0.00145665	4-coumarate--CoA ligase-like 9	AMP-binding
107862076	1.93043e-05	0.002504	4-coumarate--CoA ligase 1	AMP-binding
107864341	0.000227814	0.0166159	probable acyl-activating enzyme 16%2C chloroplastic	AMP-binding
107850167	4.13635e-30	5.60011e-27	probable acyl-activating enzyme 18%2C peroxisomal	AMP-binding
107863035	0.000294069	0.0199691	glutamate-1-semialdehyde 2%2C1-aminomutase%2C chloroplastic	Aminotran_3
107847729	4.20189e-05	0.00484157	glutamate--glyoxylate aminotransferase 2	Aminotran_1_2
107861625	7.6664e-05	0.00799132	15-cis-phytoene desaturase%2C chloroplastic/chromoplastic%2C transcript variant X2	Amino_oxidase
107862226	0.000777863	0.0408755	outer envelope protein 64%2C chloroplastic	Amidase
107853096	0.000112768	0.0105748	protein tas	Aldo_ket_red
107878078	0.000114813	0.0106741	uncharacterized oxidoreductase At1g06690%2C chloroplastic	Aldo_ket_red
107848155	0.000966057	0.0476243	flagellar radial spoke protein 5%2C transcript variant X1	Aldo_ket_red
107871424	1.60993e-05	0.00220724	2-alkenal reductase (NADP(+)-dependent)	ADH_zinc_N
107863251	4.76995e-06	0.00080724	short-chain dehydrogenase TIC 32%2C chloroplastic-like	adh_short
107879228	0.000296894	0.0200979	uncharacterized LOC107879228	adh_short
107858886	2.12231e-05	0.00270196	uncharacterized LOC107858886	Acetyltransf_1
107854492	5.58054e-12	2.57204e-09	uncharacterized LOC107854492	Abhydrolase_1
107839492	2.77535e-05	0.00343541	acyltransferase-like protein At1g54570%2C chloroplastic	Abhydrolase_1
107863668	0.000227709	0.0166159	embryogenesis-associated protein EMB8%2C transcript variant X1	Abhydrolase_1
107863476	0.000492931	0.028627	uncharacterized aarF domain-containing protein kinase At5g05200%2C chloroplastic	ABC1
107853184	7.68874e-06	0.00120691	ABC transporter I family member 19-like%2C transcript variant X2	ABC_tran
107871166	0.000319613	0.021044	ABC transporter I family member 20	ABC_tran
107862075	1.49095e-06	0.000299046	ribulose bisphosphate carboxylase/oxygenase activase%2C chloroplastic	AAA
107864295	0.000122608	0.0112048	nuclear valosin-containing protein-like%2C transcript variant X2	AAA
107866816	0.000406133	0.0249933	ATP-dependent zinc metalloprotease FTSH%2C chloroplastic	AAA
107866341	3.06611e-81	6.6418e-77	leucoanthocyanidin dioxygenase	2OG-FeII_Oxy
107845864	1.76539e-11	7.80448e-09	gibberellin 2-beta-dioxygenase 8-like%2C transcript variant X1	2OG-FeII_Oxy
107859548	5.73771e-06	0.000934514	gibberellin 2-beta-dioxygenase 8%2C transcript variant X2	2OG-FeII_Oxy
107843086	6.14387e-07	0.000144661	flavonol synthase/flavanone 3-hydroxylase-like	2OG-FeII_Oxy
107875470	6.59509e-05	0.00708649	probable pyridoxal 5'-phosphate synthase subunit PDX1	-
107875578	0.000221626	0.016612	probable pyridoxal 5'-phosphate synthase subunit PDX2	-
107849675	0.000343807	0.0222315	WD repeat-containing protein RUP2-like%2C transcript variant X1	-
107864541	0.000689591	0.0372517	beta-amylase 1%2C chloroplastic%2C transcript variant X1	-
107864214	2.59475e-10	1.06052e-07	50S ribosomal protein L28%2C chloroplastic	-
107848049	2.00621e-08	6.48634e-06	50S ribosomal protein L15%2C chloroplastic	-
107848249	8.2366e-07	0.000180223	50S ribosomal protein L9%2C chloroplastic%2C transcript variant X2	-
107856146	1.16964e-06	0.000243622	30S ribosomal protein S13%2C chloroplastic	-
107859367	2.35522e-06	0.000439817	30S ribosomal protein S5%2C chloroplastic	-
107851228	2.92085e-06	0.000527341	50S ribosomal protein L18%2C chloroplastic%2C transcript variant X2	-
107878571	4.6291e-06	0.000795838	50S ribosomal protein L13%2C chloroplastic	-
107851116	7.08217e-06	0.00112804	50S ribosomal protein L6%2C chloroplastic	-
107864058	1.55835e-05	0.00216391	30S ribosomal protein S6 alpha%2C chloroplastic	-
107867075	1.70492e-05	0.00227975	30S ribosomal protein S9%2C chloroplastic%2C transcript variant X2	-
107875392	1.78925e-05	0.00234902	50S ribosomal protein L17%2C chloroplastic-like	-
107878639	2.1454e-05	0.00270196	30S ribosomal protein S20%2C chloroplastic	-
107838915	2.88154e-05	0.00354659	50S ribosomal protein L3%2C chloroplastic	-
107868310	8.83194e-05	0.00898205	50S ribosomal protein L19-2%2C chloroplastic-like	-
107875394	0.000100853	0.00984086	50S ribosomal protein L17%2C chloroplastic	-
107870335	0.000122964	0.0112048	50S ribosomal protein L10%2C chloroplastic	-
107860650	0.000124279	0.0112172	50S ribosomal protein L12%2C chloroplastic-like	-
107861832	0.000172218	0.0138684	30S ribosomal protein S17%2C chloroplastic	-
107843095	0.00029896	0.0201747	50S ribosomal protein L35%2C chloroplastic-like%2C transcript variant X2	-
107877527	0.000281337	0.0194707	preprotein translocase subunit SCY1%2C chloroplastic	-
107875768	9.57148e-08	2.77412e-05	uroporphyrinogen decarboxylase%2C chloroplastic	-
107878895	3.00187e-05	0.00367382	porphobilinogen deaminase%2C chloroplastic	-
107842746	6.58446e-05	0.00708649	divinyl chlorophyllide a 8-vinyl-reductase%2C chloroplastic	-
107862118	0.000996059	0.048366	magnesium protoporphyrin IX methyltransferase%2C chloroplastic	-
107866321	2.23324e-46	6.04707e-43	protein STAY-GREEN%2C chloroplastic-like	-
107840893	7.00776e-07	0.000159792	photosystem I chlorophyll a/b-binding protein 6%2C chloroplastic	-
107841969	7.67332e-05	0.00799132	chlorophyll a-b binding protein 37%2C chloroplastic	-
107842738	0.0003675	0.0231418	chlorophyll a-b binding protein CP29.1%2C chloroplastic-like	-
107845286	1.35387e-05	0.00191684	photosynthetic NDH subunit of lumenal location 3%2C chloroplastic	-
107855007	3.28167e-05	0.00388456	photosystem II repair protein PSB27-H1%2C chloroplastic	-
107876125	0.000112477	0.0105748	photosystem I reaction center subunit VI%2C chloroplastic	-
107872990	0.000153092	0.0129155	photosystem II 22 kDa protein%2C chloroplastic	-
107842516	0.000470276	0.0277578	photosystem II reaction center Psb28 protein	-
107851884	8.381e-54	4.53873e-50	acetyl-CoA-benzylalcohol acetyltransferase-like	-
107860495	1.68687e-15	1.1073e-12	chorismate mutase 1%2C chloroplastic	-
107867463	3.18238e-06	0.000569725	phospho-2-dehydro-3-deoxyheptonate aldolase 1%2C chloroplastic	-
107843092	2.22521e-13	1.20506e-10	phenylalanine ammonia-lyase-like	-
107870910	1.15171e-39	2.26802e-36	uncharacterized LOC107870910%2C transcript variant X1	-
107851478	0.00100691	0.0484703	SAL1 phosphatase-like	-
107861340	0.000143058	0.0123463	-	-
107858551	9.60418e-10	3.78265e-07	fructose-bisphosphate aldolase 1%2C chloroplastic-like	-
107859905	0.000653917	0.0355909	fructose-bisphosphate aldolase 1%2C chloroplastic-like	-
107871144	5.5655e-15	3.54588e-12	probable chalcone--flavonone isomerase 3%2C transcript variant X2	-
107852750	0.000207971	0.0158629	chalcone--flavonone isomerase%2C transcript variant X1	-
107864173	1.08255e-08	3.66409e-06	1%2C2-dihydroxy-3-keto-5-methylthiopentene dioxygenase 1%2C transcript variant X1	-
107845758	2.24311e-06	0.000422523	probable bifunctional methylthioribulose-1-phosphate dehydratase/enolase-phosphatase E1 1	-
107860713	4.42014e-07	0.000108806	succinate dehydrogenase [ubiquinone] iron-sulfur subunit 2%2C mitochondrial	-
107859955	0.000961736	0.0476243	succinate dehydrogenase [ubiquinone] flavoprotein subunit 1%2C mitochondrial%2C transcript variant X1	-
107877699	9.46706e-07	0.000201282	glyceraldehyde-3-phosphate dehydrogenase A%2C chloroplastic-like	-
107840564	0.000224226	0.0166159	L-ascorbate peroxidase 3%2C peroxisomal	-
107867215	5.67249e-43	1.22877e-39	cytochrome b5	-
novel.1755	4.16107e-38	6.93363e-35	-	-
107863314	1.79404e-31	2.7759e-28	probable methyltransferase PMT15	-
107871487	4.95138e-31	7.15045e-28	phenylalanine ammonia-lyase-like	-
107851058	5.85709e-27	6.6777e-24	acyl-CoA--sterol O-acyltransferase 1-like	-
107872961	6.86097e-26	7.43111e-23	UPF0483 protein C25G4.2-like	-
107843224	1.0873e-23	1.07059e-20	solute carrier family 35 member F2-like	-
107864059	7.84361e-23	7.07951e-20	uncharacterized LOC107864059%2C transcript variant X2	-
107864364	4.02067e-16	2.72174e-13	uncharacterized LOC107864364	-
novel.807	1.47537e-14	9.1194e-12	-	-
107862994	2.37883e-14	1.39271e-11	protein TRANSPARENT TESTA GLABRA 1%2C transcript variant X2	-
107851542	1.09381e-12	5.51027e-10	stress enhanced protein 2%2C chloroplastic	-
107843098	2.65683e-12	1.308e-09	phenylalanine ammonia-lyase-like	-
107855151	1.19018e-11	5.37117e-09	early light-induced protein 1%2C chloroplastic-like	-
107859129	1.2609e-09	4.87742e-07	uncharacterized protein ycf23-like	-
107860648	2.76386e-09	1.03225e-06	cinnamoyl-CoA reductase 1	-
107848265	7.36605e-09	2.65939e-06	protein UPSTREAM OF FLC	-
107864170	9.35223e-09	3.21568e-06	early light-induced protein%2C chloroplastic-like%2C transcript variant X2	-
107847527	2.20713e-08	7.031e-06	ruBisCO large subunit-binding protein subunit alpha	-
107843729	6.55096e-08	2.02724e-05	2-Cys peroxiredoxin BAS1%2C chloroplastic-like	-
107863982	1.64884e-07	4.40953e-05	CASP-like protein 1E2	-
107877928	3.54366e-07	8.8233e-05	peroxiredoxin Q%2C chloroplastic	-
107874577	4.87866e-07	0.000117424	uncharacterized LOC107874577	-
107860307	7.67962e-07	0.000173287	uncharacterized LOC107860307	-
107840836	1.0076e-06	0.000211909	uncharacterized LOC107840836	-
107864643	1.31424e-06	0.000268577	photosynthetic NDH subunit of subcomplex B 5%2C chloroplastic	-
107839337	1.50514e-06	0.000299122	uncharacterized LOC107839337	-
107847975	1.90596e-06	0.000368633	uncharacterized LOC107847975%2C transcript variant X1	-
107862482	1.97576e-06	0.000378751	protein NRT1/ PTR FAMILY 2.11-like	-
107848517	3.96256e-06	0.000686695	uncharacterized LOC107848517	-
107851840	4.99534e-06	0.00083883	B2 protein-like	-
107840465	5.33812e-06	0.000876018	uncharacterized LOC107840465%2C transcript variant X1	-
107860652	7.54817e-06	0.00119349	50S ribosomal protein L12%2C chloroplastic-like	-
107853833	1.11581e-05	0.00163315	-	-
107864240	1.44123e-05	0.00201829	protein PROTON GRADIENT REGULATION 5%2C chloroplastic	-
107877353	1.6063e-05	0.00220724	CDGSH iron-sulfur domain-containing protein NEET-like	-
107871082	1.74193e-05	0.00231495	30S ribosomal protein S31%2C chloroplastic	-
107861160	1.89411e-05	0.00247169	uncharacterized LOC107861160	-
107856269	3.14929e-05	0.00376905	guanine nucleotide-binding protein subunit gamma 2-like	-
107874515	3.25602e-05	0.00387538	ycf54-like protein	-
107860903	3.31483e-05	0.0039025	uncharacterized LOC107860903%2C transcript variant X1	-
107863843	3.43242e-05	0.00401908	protein OSB1%2C mitochondrial-like	-
107865084	5.13534e-05	0.00582417	uncharacterized LOC107865084	-
107866640	5.35108e-05	0.00603725	ATP-dependent Clp protease proteolytic subunit-related protein 2%2C chloroplastic	-
107858754	6.40127e-05	0.00700324	protein CHLORORESPIRATORY REDUCTION 7%2C chloroplastic	-
107844852	6.50878e-05	0.00708508	uncharacterized LOC107844852	-
107845088	6.64093e-05	0.00708649	palmitoyl-protein thioesterase 1%2C transcript variant X2	-
107838805	7.17143e-05	0.00757793	probable 28S rRNA (cytosine-C(5))-methyltransferase	-
107857594	7.81736e-05	0.00810238	photosystem II stability/assembly factor HCF136%2C chloroplastic	-
107848617	9.21037e-05	0.00923681	30S ribosomal protein 3-1%2C chloroplastic	-
107875544	9.74408e-05	0.00963818	uncharacterized protein Mb0911c	-
107857608	0.000100755	0.00984086	protein COFACTOR ASSEMBLY OF COMPLEX C SUBUNIT B CCB1%2C chloroplastic	-
107863088	0.000103043	0.00998792	thylakoid lumenal 17.4 kDa protein%2C chloroplastic	-
107848449	0.000106355	0.0101491	uncharacterized LOC107848449	-
107842883	0.000112362	0.0105748	uncharacterized LOC107842883	-
107866509	0.00011559	0.0107005	peptidyl-tRNA hydrolase ICT1%2C mitochondrial	-
107859958	0.000122982	0.0112048	uncharacterized LOC107859958	-
107847824	0.000124923	0.0112285	probable plastid-lipid-associated protein 4%2C chloroplastic%2C transcript variant X4	-
107867154	0.000125461	0.0112303	protein DCL%2C chloroplastic%2C transcript variant X2	-
107861423	0.000130588	0.0115264	uncharacterized LOC107861423	-
107862105	0.000156999	0.0131309	uncharacterized LOC107862105	-
107874553	0.000157802	0.0131474	probable plastid-lipid-associated protein 12%2C chloroplastic	-
107843473	0.000159713	0.0132049	UPF0161 protein At3g09310%2C transcript variant X2	-
107856369	0.000162534	0.0133009	uncharacterized LOC107856369	-
107839476	0.000173841	0.0139472	uncharacterized LOC107839476	-
107860057	0.000183666	0.0145203	uncharacterized LOC107860057%2C transcript variant X1	-
107878540	0.000198744	0.015321	50S ribosomal protein L4%2C chloroplastic	-
107848673	0.000213731	0.0162451	uncharacterized LOC107848673	-
107861808	0.000225446	0.0166159	ruBisCO large subunit-binding protein subunit beta%2C chloroplastic-like%2C transcript variant X2	-
107843750	0.000229648	0.0166934	50S ribosomal protein 5%2C chloroplastic-like	-
107862919	0.000230846	0.0167244	cinnamoyl-CoA reductase 1-like%2C transcript variant X1	-
107863901	0.000232763	0.016807	protein FLUORESCENT IN BLUE LIGHT%2C chloroplastic	-
107841830	0.000234033	0.0168426	uncharacterized LOC107841830	-
107879639	0.000236872	0.0169661	uncharacterized LOC107879639	-
107867216	0.000249332	0.017593	uncharacterized LOC107867216%2C transcript variant X1	-
107845053	0.000282713	0.0195036	-	-
107843062	0.000285301	0.0196197	50S ribosomal protein L5%2C chloroplastic	-
107848563	0.000292225	0.0199062	uncharacterized LOC107848563%2C transcript variant X2	-
107850981	0.000291867	0.0199062	F-box protein PP2-A12-like	-
107850535	0.000307828	0.0205808	cylicin-2-like%2C transcript variant X1	-
107845388	0.000313372	0.0208229	oxygen-dependent coproporphyrinogen-III oxidase%2C chloroplastic	-
107862426	0.000327087	0.0214708	uncharacterized protein At5g50100%2C mitochondrial	-
107848586	0.000339759	0.0221683	protein SPA%2C chloroplastic	-
107877028	0.000342566	0.0222175	uncharacterized LOC107877028	-
107863790	0.000351757	0.0226143	uncharacterized LOC107863790	-
107866754	0.000351816	0.0226143	uncharacterized transporter YBR287W-like%2C transcript variant X1	-
107852039	0.000353413	0.0226476	heme-binding protein 2-like	-
107862900	0.000360712	0.0228472	protein BOLA4%2C chloroplastic/mitochondrial	-
107872647	0.000364919	0.0230463	transcription factor bHLH147-like	-
107841845	0.000377199	0.0236153	glutamine synthetase%2C chloroplastic	-
107859424	0.000410538	0.0250509	uncharacterized LOC107859424	-
107863824	0.000423106	0.0253887	rho-N domain-containing protein 1%2C chloroplastic	-
107870011	0.000443751	0.026408	uncharacterized LOC107870011%2C transcript variant X2	-
107870732	0.00044854	0.0266199	uncharacterized LOC107870732	-
107851604	0.000478132	0.0279172	very-long-chain enoyl-CoA reductase-like%2C transcript variant X2	-
107845100	0.000476941	0.0279172	uncharacterized LOC107845100	-
107840112	0.00054009	0.030788	psbP domain-containing protein 1%2C chloroplastic%2C transcript variant X1	-
107851695	0.000543173	0.0308824	haloacid dehalogenase-like hydrolase domain-containing protein At4g39970	-
107863683	0.000568923	0.0319275	uncharacterized LOC107863683%2C transcript variant X3	-
107840912	0.000582935	0.0325452	uncharacterized LOC107840912	-
107862270	0.000584638	0.0325564	LON peptidase N-terminal domain and RING finger protein 1	-
107867791	0.000613649	0.0339971	uncharacterized LOC107867791	-
107848312	0.000630011	0.0347259	uncharacterized LOC107848312	-
107854266	0.000649433	0.0355253	50S ribosomal protein L35%2C chloroplastic-like	-
107861976	0.000655824	0.0356052	photosynthetic NDH subunit of subcomplex B 1%2C chloroplastic	-
107848255	0.000666495	0.0360941	protein HHL1%2C chloroplastic	-
107878756	0.000736105	0.039567	trigger factor-like protein TIG%2C Chloroplastic	-
107867413	0.000753098	0.0402805	dihydrofolate reductase-like	-
107855656	0.000772727	0.0408755	uncharacterized LOC107855656	-
107840298	0.000790857	0.0411673	presequence protease 1%2C chloroplastic/mitochondrial-like	-
107875371	0.000821888	0.0420958	calmodulin-like protein 3	-
107867028	0.000913122	0.0462151	protein indeterminate-domain 2-like	-
107847841	0.000917014	0.0462711	uncharacterized LOC107847841%2C transcript variant X1	-
107875373	0.000931559	0.0467117	photosystem I reaction center subunit XI%2C chloroplastic-like	-
107878709	0.000955136	0.0475636	dynein light chain 1%2C cytoplasmic	-
107859081	0.000967348	0.0476243	protein PLASTID TRANSCRIPTIONALLY ACTIVE 12	-
107870338	0.000965838	0.0476243	uncharacterized LOC107870338	-
107848174	0.000986216	0.0481158	pentatricopeptide repeat-containing protein At1g59720%2C chloroplastic/mitochondrial	-
107855735	0.00100625	0.0484703	probable rhamnogalacturonate lyase B	-
107862959	0.00104465	0.0498439	uncharacterized LOC107862959	-
