# Supplementary material for: Response of Anthocyanin Accumulation in Pepper (Capsicum annuum) Fruit to Light Days
Source: Int J Mol Sci. 2022 Jul 29;23(15):8357. doi: 10.3390/ijms23158357 (PMC9369206; doi:10.3390/ijms23158357)
Supplement: Supplementary file 1 [file ijms-23-08357-s001.zip › Table S3. List of co-expression network gene details with 107839364-centered genes.xls]

## Sheet: Sheet1
Table S3. List of co-expression network gene details with 107839364-centered genes
Gene_ID	weight	Regulation	Gene_description
107843524	0.267	up	WRKY transcription factor 44-like
107843538	0.253	up	WRKY transcription factor 44-like
107863234	0.305	up	protein DETOXIFICATION 35-like%2C transcript variant X2
107844661	0.296	up	protein DETOXIFICATION 25-like
107865400	0.287	up	transcription factor EGL1
107860031	0.257	up	dihydroflavonol-4-reductase
107871256	0.269	up	chalcone synthase 2
107871144	0.284	up	probable chalcone--flavonone isomerase 3%2C transcript variant X2
107852750	0.26	up	chalcone--flavonone isomerase%2C transcript variant X1
107862919	0.259	up	cinnamoyl-CoA reductase 1-like%2C transcript variant X1
107850244	0.295	up	acetyl-CoA carboxylase 1
107843608	0.264	up	carotene epsilon-monooxygenase%2C chloroplastic
107861833	0.301	up	homeobox-leucine zipper protein GLABRA 2
107870982	0.263	up	probable inactive shikimate kinase like 2%2C chloroplastic
107848269	0.307	up	ribulose-1%2C5 bisphosphate carboxylase/oxygenase large subunit N-methyltransferase%2C chloroplastic
107876561	0.273	up	rhodanese-like domain-containing protein 11%2C chloroplastic
107868301	0.259	up	pentatricopeptide repeat-containing protein At2g42920%2C chloroplastic-like
107867332	0.274	up	CBL-interacting serine/threonine-protein kinase 8%2C transcript variant X1
107854924	0.256	up	probable anion transporter 6%2C chloroplastic
107839862	0.28	up	stromal 70 kDa heat shock-related protein%2C chloroplastic
107864659	0.298	up	endonuclease III homolog 1%2C chloroplastic-like
107864929	0.26	up	probable phospholipid hydroperoxide glutathione peroxidase
107848846	0.309	up	peptidyl-prolyl cis-trans isomerase FKBP13%2C chloroplastic
107870121	0.289	up	peptidyl-prolyl cis-trans isomerase FKBP16-3%2C chloroplastic
107851342	0.256	up	photosynthetic NDH subunit of lumenal location 4%2C chloroplastic%2C transcript variant X3
107857365	0.251	up	photosynthetic NDH subunit of subcomplex B 3%2C chloroplastic
107851284	0.287	up	fumarylacetoacetase-like%2C transcript variant X2
107871028	0.282	up	uncharacterized protein At1g32220%2C chloroplastic%2C transcript variant X2
107842699	0.294	up	chloroplast stem-loop binding protein of 41 kDa a%2C chloroplastic
107850167	0.283	up	probable acyl-activating enzyme 18%2C peroxisomal
107862691	0.278	up	4-coumarate--CoA ligase-like 9
107862932	0.269	up	4-coumarate--CoA ligase 2-like
107847729	0.279	up	glutamate--glyoxylate aminotransferase 2
107861625	0.254	up	15-cis-phytoene desaturase%2C chloroplastic/chromoplastic%2C transcript variant X2
107848155	0.304	up	flagellar radial spoke protein 5%2C transcript variant X1
107878078	0.265	up	uncharacterized oxidoreductase At1g06690%2C chloroplastic
107863251	0.288	up	short-chain dehydrogenase TIC 32%2C chloroplastic-like
107879228	0.275	up	uncharacterized LOC107879228
107839492	0.298	up	acyltransferase-like protein At1g54570%2C chloroplastic
107854492	0.297	up	uncharacterized LOC107854492
107863476	0.308	up	uncharacterized aarF domain-containing protein kinase At5g05200%2C chloroplastic
107866816	0.272	up	ATP-dependent zinc metalloprotease FTSH%2C chloroplastic
107859548	0.283	up	gibberellin 2-beta-dioxygenase 8%2C transcript variant X2
107843750	0.309	up	50S ribosomal protein 5%2C chloroplastic-like
107847841	0.308	up	uncharacterized LOC107847841%2C transcript variant X1
107874553	0.306	up	probable plastid-lipid-associated protein 12%2C chloroplastic
107864364	0.304	up	uncharacterized LOC107864364
107878756	0.303	up	trigger factor-like protein TIG%2C Chloroplastic
107851604	0.302	up	very-long-chain enoyl-CoA reductase-like%2C transcript variant X2
107862959	0.298	up	uncharacterized LOC107862959
107857594	0.294	up	photosystem II stability/assembly factor HCF136%2C chloroplastic
107864240	0.29	up	protein PROTON GRADIENT REGULATION 5%2C chloroplastic
107862270	0.289	up	LON peptidase N-terminal domain and RING finger protein 1
107840465	0.288	up	uncharacterized LOC107840465%2C transcript variant X1
107843473	0.287	up	UPF0161 protein At3g09310%2C transcript variant X2
107841969	0.283	up	chlorophyll a-b binding protein 37%2C chloroplastic
107845053	0.283	up	-
107877353	0.282	up	CDGSH iron-sulfur domain-containing protein NEET-like
107848255	0.282	up	protein HHL1%2C chloroplastic
107845758	0.281	up	probable bifunctional methylthioribulose-1-phosphate dehydratase/enolase-phosphatase E1 1
107867216	0.281	up	uncharacterized LOC107867216%2C transcript variant X1
107861976	0.278	up	photosynthetic NDH subunit of subcomplex B 1%2C chloroplastic
107843092	0.277	up	phenylalanine ammonia-lyase-like
107861160	0.277	up	uncharacterized LOC107861160
107841845	0.276	up	glutamine synthetase%2C chloroplastic
107839476	0.276	up	uncharacterized LOC107839476
107840298	0.276	up	presequence protease 1%2C chloroplastic/mitochondrial-like
107847975	0.275	up	uncharacterized LOC107847975%2C transcript variant X1
107862426	0.274	up	uncharacterized protein At5g50100%2C mitochondrial
107864173	0.273	up	1%2C2-dihydroxy-3-keto-5-methylthiopentene dioxygenase 1%2C transcript variant X1
107843098	0.271	up	phenylalanine ammonia-lyase-like
107840836	0.27	up	uncharacterized LOC107840836
107864058	0.267	up	30S ribosomal protein S6 alpha%2C chloroplastic
107851695	0.265	up	haloacid dehalogenase-like hydrolase domain-containing protein At4g39970
107878709	0.264	up	dynein light chain 1%2C cytoplasmic
107863901	0.264	up	protein FLUORESCENT IN BLUE LIGHT%2C chloroplastic
107862105	0.262	up	uncharacterized LOC107862105
107860495	0.261	up	chorismate mutase 1%2C chloroplastic
107872961	0.261	up	UPF0483 protein C25G4.2-like
107862118	0.261	up	magnesium protoporphyrin IX methyltransferase%2C chloroplastic
107845100	0.258	up	uncharacterized LOC107845100
107877928	0.257	up	peroxiredoxin Q%2C chloroplastic
107862482	0.254	up	protein NRT1/ PTR FAMILY 2.11-like
107840112	0.254	up	psbP domain-containing protein 1%2C chloroplastic%2C transcript variant X1
107859081	0.253	up	protein PLASTID TRANSCRIPTIONALLY ACTIVE 12
107858551	0.252	up	fructose-bisphosphate aldolase 1%2C chloroplastic-like
107872990	0.305	up	photosystem II 22 kDa protein%2C chloroplastic
107855151	0.277	up	early light-induced protein 1%2C chloroplastic-like
107842738	0.271	up	chlorophyll a-b binding protein CP29.1%2C chloroplastic-like
107864170	0.267	up	early light-induced protein%2C chloroplastic-like%2C transcript variant X2
107875373	0.265	up	photosystem I reaction center subunit XI%2C chloroplastic-like
