# Supplementary material for: Response of Anthocyanin Accumulation in Pepper (Capsicum annuum) Fruit to Light Days
Source: Int J Mol Sci. 2022 Jul 29;23(15):8357. doi: 10.3390/ijms23158357 (PMC9369206; doi:10.3390/ijms23158357)
Supplement: Supplementary file 1 [file ijms-23-08357-s001.zip › Table S4. The primers information for qRT-PCR of genes related to anthocyanin synthesis.xls]

## Sheet: Sheet1
Table S4. The primers information for qRT-PCR of genes related to anthocyanin synthesis
No.	Gene_ID	Primer	Primer sequence
1	107840863	SHT-F	CGACCAACTGACCCTCCTCA
		SHT-R	GTGCCTTACACATGCAACGC
2	107844023	CYP-F	TTACCTCCAGGACCACGACC
		CYP-R	AGCCCAATCAGCGAAACACC
3	107844888	MYB113-F	GCAAACGATGTGAAAAACTACTGG
		MYB113-R	TTGTGGTGATCTTGAGGGCA
4	107848667	F3'5'H-F	GGGACAAGGATGGGAATAGTGA
		F3'5'H-R	CCAAAGGTAGCCTCGGAGTAAC
5	107851889	MYB308-1-F	ATTTAAGGCCAGGAATCAAGAGAG
		MYB308-1-R	CGACCAGATATAAGTGACCAACG
6	107860031	DFR-F	ATATGCTAAGAAGATGACAGGATGG
		DFR-R	TGATTAAGCTAGGTGGGAACG
7	107865400	EGL1-F	CAGCAAAGAAAATCGCAGAAAG
		EGL1-R	TCGACGCAAGATGCATAAATC
8	107866341	LDOX-F	TGCTTTCTATTGGGCTGGGA
		LDOX-R	TCTGGTTGTGGGCATTTGGG
9	107838859	HY5-F	CAGCTGGGACTCAAAGGAAG
		HY5-R	TTCCAATTCCTTCACCCTTG
10	AT5G53300	UBI-3-F	GTCCTGCTGTCCATCTGCTCT
		UBI-3-R	ATTTGGCCCTGTCAGTCTTGT
